# Supplementary material for: Astragalin attenuates caerulein-induced acute pancreatitis by targeting the NLRP3 signaling pathway and gut microbiota
Source: Bioresour Bioprocess. 2025 Dec 3;12(1):139. doi: 10.1186/s40643-025-00977-3 (PMC12675899; doi:10.1186/s40643-025-00977-3)
Supplement: Supplementary file 2 — Supplementary Material 2 [file 40643_2025_977_MOESM2_ESM.xlsx]

## Sheet: Sheet1
Table S1: Screening of AP disease targets
PRSS1
TRB
CPA1
CTRC
CFTR
SPINK1
CEBPA
TP53
KRAS
RANBP2
FLT3
CDKN2A
RUNX1
KIT
TERT
BRCA2
NBN
NPM1
STAT3
HMBS
IL6
NOTCH1
CFTR-AS1
ATM
SMAD4
NRAS
PTEN
HRAS
MIR125A
GATA2
PALB2
EGFR
INS
BRCA1
IDH1
TNF
JAK2
PDX1
WT1
IDH2
LOC111674472
MSH2
CASR
NF1
MIR21
MLH1
TGFB1
KMT2A
MYC
MIR126
PRSS2
CCND1
DNMT3A
MSH6
MIR128-2
BRAF
VHL
FGFR1
CRP
MIR155
CPT2
GNAS
CHEK2
MEFV
LOC111674475
ELANE
BCL2
TRAF3
IKZF1
PMS2
IL10
MIR223
MIR221
ETV6
RB1
PIK3CA
PNLIP
MET
MIR210
MPO
LOC111674477
CDK4
PTPN11
MIR23A
FANCD2
CXCR4
PVT1
FGFR2
STK11
TLR3
ERBB2
MIR199B
MEG3
BAX
CDKN2B-AS1
FANCC
TAL1
MALAT1
PAX5
LPL
RARA
CTLA4
AKT1
CREBBP
RAD51
MIR146A
GATA1
MEN1
IFNG
CTNNB1
BRIP1
CXCL8
BCR
TUG1
MIR195
ABL1
PML
ERCC4
NUP214
NSD1
APC
IL1B
TSC2
MIR222
FANCA
MIR23B
FGFR3
SETD2
U2AF1
ABCC8
JAK1
FAS
RAD51C
MIR424
FANCG
UCA1
ARID1A
SBDS
XIST
TRMU
EPCAM
CDH1
MIR34C
TSC1
TLR4
MIR15B
MIRLET7C
JAK3
CDKN2B
MUC1
CEL
FANCL
HOTAIR
PDGFRB
TET2
MIR199A1
HNF1A
FANCF
REG3A
ALAD
APOC2
KCNJ11
CCK
MPL
CD274
MIR15A
STAT5B
MIR483
FANCE
MIR125B1
CCDC26
MMP9
SST
STAR
H19
PTF1A
LOC113633877
MTHFR
TICAM1
NUP98
EZH2
ALB
ACE
EP300
ASXL1
CDK6
TCF3
SF3B1
UNC93B1
RUNX1T1
CCAT1
HFE
STAT1
CSF3R
VEGFA
TTR
MIR34B
FASLG
SRSF2
CD40LG
GCK
TERC
BLM
CSF1R
DDX41
MIRLET7D
SMO
MIR181C
SERPINA1
GAS5
CCL2
APOA5
MIR10B
APOB
DNAJC21
PDGFRA
AKT2
MIR96
PDCD1
DNMT1
LPIN1
MIR494
MIR181A2
LOC113664106
CDKN1B
LCN2
EFL1
MIR99A
HMOX1
ATR
MIR143
FGFR4
GPIHBP1
APOE
SRC
MIR203A
KDR
NEAT1
DCK
CBL
SRP54
DKC1
GATA6
MAP2K1
ERBB4
GCG
MIR34A
PIK3CD
WT1-AS
BCOR
MIR16-1
UBR1
CDKN1A
SCT
LRRC56
CSF3
CCND3
CST3
IL4
RET
MIR27A
IL7R
EPOR
ABCB1
TGFBR2
CLDN2
FBXW7
ACTB
RAF1
MIR451A
ADA
CSF2
ATRX
C11orf65
IRAIN
MRTFA
AKT3
BCL6
CBS
HOTAIRM1
ICAM1
SMARCB1
NALT1
SETBP1
MIR335
MIR199A2
HP
HNF4A
CASP3
NOTCH2
MIRLET7B
ERG
MAP2K2
MIR22
HIF1A
ITGB2
NTRK3
NFKB1
MIR204
RTEL1
CALR
MTOR
PPY
IL2
SLC29A1
MIR497
PBX1
MAPK1
MIR142
MIR30A
KDM6A
GPT
CRLF2
GGT1
BIRC3
RAD50
PTGS2
IGF1
FANCM
MYD88
F2
RHOA
MIR106A
APOA1
ALDH2
SAMD9L
ESR1
PPARG
STAT5A
STIL
HLA-DRB1
MIR409
CAV1
MECOM
HLA-DQB1
MIR130B
MIR148A
CDKN2C
PTCH1
MIR197
CHGA
AFDN
ALK
F3
B2M
MIR17
GSTM1
IRF8
IL18
SLC2A1
HOTTIP
LIG4
FOXO1
EGF
REG1A
PRDM16
TYK2
FADD
IL12B
PLAT
IL3
MYH11
POT1
IL17A
SUZ12
THBD
BCL2L1
TINF2
NTRK1
MLLT3
SLC17A5
SMC3
PTK2B
XPO1
ZBTB16
LINC01672
MIR125B2
PIK3R1
INSR
IL13
IL1RN
PRF1
PLG
TEK
MMP2
ENG
NBAS
BTK
PHF6
CTC1
DNTT
MIR128-1
MIR130A
MIR320A
MME
SERPINE1
FGA
BCL11B
MDM2
KLF2
TCIRG1
CERNA3
RNASE1
DNM2
NFKB2
LINC02605
MIR339
EIF2AK3
IKZF3
MIR127
IL1A
WRAP53
MIRLET7E
NF2
SH2B3
GNA11
MIR10A
MIR383
SH3GL1
PDCD1LG2
HGF
MIR27B
LMNA
PALLD
LINC-ROR
HNF1B
MIR92A2
GSN
BUB1B
PRKAR1A
LMO1
MIR148B
SELP
SLC37A4
WAS
NOTCH3
CHEK1
RAD21
AFF1
CARD11
CUX1
IL2RA
ADIPOQ
MAPK3
MIF
NTRK2
IFNA1
POLD1
CD14
FUS
TNFRSF9
MIR139
MIR198
MIR181A1
CTSB
CHD1
CIITA
FOXA2
EDN1
PRPF8
SF3B2
PARP1
CBLB
CD4
EBF1
MIR20A
RECQL4
NHP2
MIR214
PARN
ADA2
SLX4
CEACAM6
HOXA9
PAX6
BARD1
GAST
CPOX
LPP
NOS2
MIR7-3
GNB1
AURKA
TMEM67
CXCL12
LOC126862264
NOP10
DEK
LEP
RMRP
PIK3CG
BMPR1A
FANCI
PIGA
PLA2G2A
CPB1
ELN
G6PD
MAP3K14
IKZF2
CD79A
CXCL10
HMGA2
JUN
BIRC5
TIMP1
PAX4
BCORL1
PPOX
MRE11
FOXP3
TAFAZZIN
TNFAIP3
MIR100
HULC
RPS19
ISG15
HADHA
ANKRD26
SOD1
NEUROD1
RPL5
MIR24-1
ACD
RBM15
UCP2
CCL5
KMT2D
GSTT1
SRP72
HNRNPK
MAFA
IFNGR1
GFI1
CASC2
APOA2
CD27
TF
CD36
BDNF
GLIS2
GATA3
ROS1
ADRB2
CDKN1C
NUMA1
FCGR3B
STAG2
MMP1
MIR182
MIR29A
PYY
PLA2G6
RNH1
U2AF2
MIR25
LMF1
CLPS
CD70
HLA-B
POLG
MUC4
TBK1
P2RY8
IL12RB1
SERPINC1
RAD51D
LINC00673
GHRL
WIPF1
RABL3
HMGB1
SOS1
ID4
NOS3
CYCS
PIM1
MIR92A1
CELA3B
ABCC1
NEK8
MIR324
VWF
LYL1
TIMP2
CASP9
NPPA
ACKR1
SMARCA4
RNF43
NQO1
GSK3B
MIR331
KITLG
SELE
CD34
CYBA
ZCCHC7
MIR205
LOC107303338
AR
TCN2
TP63
LGALS3
IL5
RPL11
FGF2
POMC
MIR375
MIR328
PPM1D
TNFRSF1A
CD44
TYMS
SYK
NPPB
BDNF-AS
MFSD11
MAPK8
ITK
HBB
PIM2
LMO2
MIR326
HAX1
NPHP3
MAFB
LDLR
MLF1
SOX9
CFH
CP
MIR212
MMUT
PRPF40B
IGF2
CSF2RA
TUSC7
SLC35C1
RBBP8
EPHB4
KDM1A
RPS10
AXIN1
XRCC2
IL6R
TFE3
MIR342
HNF1A-AS1
MIR181D
DLEU2
GP2
NLRP3
DOCK8
EPO
CASP8
DICER1
MIR301A
SPP1
NSD3
NCAM1
PLCG2
MIR151A
ID3
MYB
MBD4
FLT1
MIR181B1
FOS
RXRA
LOC107303340
NPY
ANPEP
TNFSF10
CCNE1
MALT1
SEPTIN9
IFNGR2
ZCCHC8
SMAD3
SIRT1
RASGRP1
TG
MIR147A
SOD2
ALAS2
RPL26
SLC2A2
IGF1R
GDF15
CYBB
MBL2
SOD2-OT1
LYZ
PGM3
MIR30D
MIR340
ACE2
VPS13B
PLAUR
ASXL2
CYTOR
G6PC3
TNFRSF13B
IRF3
RPN1
NEUROG3
CREB1
GLUD1
LOC126862571
AGER
ANXA5
RPL35A
SLC16A1
SP1
F5
ABCG2
RTEL1-TNFRSF6B
PAG1
DUSP22
MCL1
SYP
RPS26
MIR374A
CAT
REN
MIR191
HOXA10
XRCC1
RAC2
TMX2-CTNND1
RPS7
RBM8A
IAPP
RPL15
CDX2
EDNRA
HDAC9
DDX3X
EIF2B1
CDC73
CYP1A1
HDAC1
TGFB2
CALCA
ITGAM
RAB27A
VIP
PMS1
AMY2A
MIR152
AGTR1
PRKAG2
NCF4
KLK2
ACVR1B
USB1
PARK7
KCNQ1OT1
MIR107
SMPD1
HSPB1
CASP1
CSF1
XIAP
UROD
FBN1
LOC126860438
EIF4A1
NRP1
MAPK14
TRIM27
GBA1
GUSB
TNNT2
LINC00261
HLA-A
ADM
LOC126807619
CCR5
CEACAM3
C3
NORAD
SOCS1
KNG1
FPR1
NFKBIA
DMD
MIR196B
MIR302D
NGF
ALOX5
RFX6
MB
WRN
MIR372
HOXB13
NCF2
NCF1
MYO5A
TLR2
VCAM1
ABCG8
STXBP2
FCGR2A
AGT
GSTP1
IRF1
RETN
MIR24-2
RECQL
ADH1B
DGKE
GNAQ
JUP
BMP6
ASS1
CRNDE
MIR32
JAGN1
SDHB
PRTN3
MIR29B2
SAA1
DPYD
ITGB1
MAGT1
SERPINA3
RNASE3
GPC3
MIR223HG
CD40
AFAP1-AS1
GLP1R
LARS1
MTRR
MLPH
KRT8
MVP
UBE2T
MUC5AC
NT5C2
CCL11
PC
SLC26A9
NKX6-1
KRT7
IL7
ERBB3
LTF
MNX1
RINT1
PRL
TP73
MIR367
MIR325
MIR184
H3-3A
SMAD2
AICDA
BLNK
PTX3
TMPRSS15
RAD54L
NAGLU
SCN1A
SHH
HSP90AA1
MTR
RELA
MIRLET7F1
TNNI3
FN1
PIK3CB
PTPRC
MITF
RAD51B
BAP1
ABL2
IL1R1
ERC1
MUTYH
NAA10
FIP1L1
PCNA
LBP
PIK3C2A
IGFBP3
LAMTOR2
MIR345
PSMB2
SLC46A1
MIR103A2
TERF2IP
PGR-AS1
COX4I2
SPRY4-IT1
BLOC1S3
AVP
RYR1
FECH
MIR134
YY1
DIS3
HSPA5
ATP7B
CCNA2
AIR
TRPV6
ADAMTS13
ANGPT2
CTSC
GAD2
PUM1
PLAU
CTPS1
CNOT1
GDNF
TSHR
IDO1
MYBL1
SLC22A5
MIR181B2
HMGCL
FERMT3
DTNBP1
AP3B1
CCKAR
PTGS1
PECAM1
C1S
NAF1
MIR499A
ZG16B
HMGCR
KCNQ1
FGF7
MIR376A1
CDK12
IRF2BP2
CPA6
RYR2
CDK2
IFNA2
MIR708
ENO2
HPS6
GAPDH
BAD
SSTR2
MIR140
HPS5
MSLN
APP
GLI1
THPO
BAG3
PKM
BCL10
NABP1
CXCR2
CYP2E1
HPS3
EGR1
CD8A
ITGB3
CCL3
RAG2
SLC9A3
STARP1
SNHG15
LAMP2
ALDOA
LOC111674463
PCCB
SOX11
GATA4
TNFRSF10A
ARAF
MMP3
COL4A1
NR1H2
CD80
IFNB1
STX1A
ATG2B
MMACHC
PRDM1
REG1B
MYCN
CD163
TFG
PGF
TGFA
VTN
XDH
CD46
FBXW2
SET
PKHD1
HSPD1
CXCR1
VEGFC
AFP
CEACAM5
CDH2
KCNH2
POLE
GJA1
CCN2
ABCC6
THBS1
TBL1XR1
IKBKB
TGFBR1
NFE2L2
PTH
VPS45
PTK2
HBA1
PPARA
SPTAN1
HADH
IRS1
ANXA2
IL15
CTCF
TFF2
MIR193A
FLNB
BGLAP
F10
TH
DSP
PTRH2
KRT20
CXCL1
S100A8
MEF2B
NHEJ1
ACO2
ONECUT1
OFD1
TNFRSF10B
AMBP
GRP
HES1
KRT19
NAT2
CD79B
DPP4
NPY4R
SF3A1
CEBPB
LYN
ZEB2
HDAC2
PBRM1
MGMT
PTHLH
MIRLET7A3
LIF
CCND2
IGKC
SLC25A13
CDKN3
MKI67
TNFRSF11B
CD82
PCCA
BMPR2
RUNX3
ABCB4
FOXO3
GFAP
HSPA1B
NDUFA13
GZMB
HBA2
ERCC2
BMP2
ESCO2
ACHE
SELL
MUC2
MMP7
SCYL1
NAMPT
CKB
VDR
F7
FHIT
SCN5A
PIK3C2G
TGFB3
VIM
ARX
SOCS3
CHUK
TPT1
TYMP
VMP1
SLC10A2
ALPL
ABCC2
SPINT2
NTS
BRD4
PHGDH
ANG
COL4A2
CFLAR
EPHX1
G6PC1
TXN
IL22
FGF10
PROM1
SDHD
SDHC
OTC
BCL2L11
CD86
CACNA1C
ABCC9
BID
UROS
CELA1
WFS1
MIR122
PNLIPRP1
PRSS3
CCR7
AK2
SLC19A1
TRPV1
LDHA
TFRC
MTAP
TTN
IL33
STAT2
MIR216A
PTPN22
KCNN4
TOP2A
CCNB1
FBP1
HLA-C
CTSG
ERCC1
KRT18
MAPK10
ACADM
SLPI
LTA
H6PD
CKS1B
DPAGT1
SPARC
CAV3
RPGR
FLCN
JAG1
CDA
LOX
ISL1
NEU1
CYP2C19
MYH9
ADH1C
TMEM43
F2RL1
SDC1
RPS6KB1
BLK
NES
GLIS3
DHFR
CPA2
RARB
SRP19
TAC1
PLK1
SLC9A1
RAC1
MIR146B
NCOA3
CBLC
BSG
HEXA
MIR7-3HG
PMM2
CYP3A4
SCTR
BECN1
PYGM
CKM
LEF1
IL2RB
CTNNA1
CYP1A2
ACADVL
SLC19A2
EIF2AK2
GAA
PGR
NKX2-2
IL11
SPAG1
SNAI1
S100A9
IKBKG
PLA2G1B
PKD1
PRKACA
CETP
CXCR3
ACTC1
EWSR1
CACNA1A
LOC107982234
LACTB
NR3C1
TOP1
DSG2
DDR2
E2F1
MIR100HG
MAPT
GPX3
EIF1AX
FH
SLC2A4
CLN3
PLA2G7
CDC42
KCNJ5
LGALS1
HAVCR2
CCKBR
PPT1
NOX4
ITGAL
ABCC3
PPARGC1A
LRP5
CDH17
PRKDC
ZEB1
SARDH
GLA
ADORA2A
CD68
CASP2
SLC22A12
MIR20B
BMPR1B
AIP
FGF23
TWIST1
IL6ST
RUNX2
POLG2
FAH
RBP4
GCGR
MUC16
PF4
NCOR2
PCSK9
CLTC
KCNE2
CRH
SMAD5-AS1
TPMT
F8
FTO
SMAD7
TNFRSF1B
TFF1
IRS2
ETS1
LAMC2
PNP
CA2
CCL4
SCNN1A
THY1
CD33
SPI1
CELA2A
FGF21
MIR208B
CFI
LEPR
XRCC6
ENPP1
MASP2
HSPA1A
GJB2
HSPA4
ADCYAP1
PITX2
FABP2
BCKDHA
GAMT
IER3
SULT1A3
PAH
CXCL9
DNMT3B
IL12A
CD9
CADM1
FURIN
SEMA3A
DRD2
SAA4
SLC6A4
HLA-DQA1
XPC
GSR
DNAH8
SCARB2
BMP4
IGHE
S100B
PTS
CYP2D6
CLU
CD38
HAMP
ACP1
VAV1
PRKCB
DIABLO
UCHL1
LIPC
GCLC
PWAR1
CD28
MCPH1
SERPING1
SLC6A3
SFTPD
GCDH
ENO1
MMAA
FASN
YAP1
MT-TL1
TJP1
APEX1
PNPLA2
ACVRL1
PLCG1
EZR
BCHE
ITGA5
CHI3L1
PMP22
S100A4
MIR144
L1CAM
GPI
EIF4EBP1
MBP
EIF4E
EIF2AK4
AREG
ORM1
MIR150
TGIF1
BSCL2
LMNB1
MIR9-1
SLC4A1
SCARB1
CDC20
CYP27B1
GH1
ILK
SFTPC
HLA-DPB1
HLA-G
SCGB1A1
UGT1A1
SFTPB
BAK1
MYBPC3
MPI
HPRT1
BMI1
ITGA2
CCR6
CD7
CTRB2
LOC130001603
ITGA2B
CCR2
INVS
DIS3L2
PGK1
RARG
FGF1
KLF4
SMAD9
GIP
SERPINF2
ANGPT1
OCLN
PRKCA
TPP1
XPA
MIR124-1
HDAC6
PKP2
CYP27A1
CCL20
GNRH1
CASP7
MMAB
GAL
COMP
TREM1
NR5A2
MYH7
GALT
HBEGF
GRB2
JUND
MEIS1
COMT
SLC11A1
HDAC3
BUB1
FOXM1
ARID5B
KCNA5
KLF10
AVPR2
SRPRA
TGM2
GSTM3
RPS14
GHRH
PTPRN2
SIRT3
TCF7L2
LOC110806263
NDRG1
IDUA
CCL17
RHO
DGUOK
RRM1
PRKCD
AGPAT2
ADH5
CD276
BCL2A1
CEP290
ALDOB
CKMT1B
KCNK3
STAT6
MECP2
CLDN4
F2R
KLF11
GREM1
TCAP
KCNJ2
MIR145
CTSL
POSTN
NPC1
ID1
CDH5
PEX7
DUSP6
HPSE
MLN
MIAT
CTRB1
SNORA31
MYH6
COL1A1
INPP5E
CKMT2
HSD17B4
IGFBP2
DAPK1
ALOX12
PEX6
SNCA
AGTR2
HSPA8
CD19
DDIT3
IL2RG
SLC26A2
LIPA
PEX2
NOD2
SQSTM1
CFB
SCN9A
TSPAN7
PRKD1
ALDH7A1
HSP90AB1
SHC1
OXT
PROX1
DKK1
MMP11
PAF1
HSPG2
UGT1A7
OXCT1
NR1H4
HTR1A
MAOA
NGFR
DAXX
GPX2
TMEM127
UMOD
YARS1
TNFSF13B
MST1
TKT
MST1R
IL9
MPV17
ATF4
GLDC
PFKM
MUC6
KAT2B
TERF1
REG4
STMN1
MIR29B1
IFIH1
S100A6
GAD1
COX4I1
EEF1G
CASC8
BMP7
PEX26
PON1
MT-CO1
MYH14
TMEM216
ALDH9A1
ABCB7
BNIP3
PDGFA
SLC25A20
PSAP
ITGAV
PDGFB
KCNA3
TACSTD2
IL23R
SLC4A4
ABCA1
MIR141
CTNS
CX3CR1
MKS1
UBE3A
PKLR
NKX2-1
PEX10
DNASE1
NRG1
IHH
CALM2
DNAAF1
ADAM17
CLN8
ARSA
SCN2A
FLT4
HAVCR1
AKR1B1
MAPKAPK2
PTPRN
GC
GLB1
NOS1
MIR200B
IFI27
CYP2C9
RRM2
PXDN
PXDNL
TBX4
LZTR1
FKBP5
CD55
TPM1
HMGA1
FLNA
IFT140
FBL
NTF3
HHEX
AMT
ASNS
SLC39A4
MVK
OPRM1
ABCC5
HK2
KLRK1
P2RY12
CD59
ADGRG1
PI3
PEX1
IRAK1
PRDX1
AHSG
VEGFD
FGF5
TRA
MIR133A1
ITGAE
CTSD
STARD3
AKR1A1
IL3RA
HNRNPA1
CACNA1D
KDM5A
BCS1L
PXN
ELAVL1
KCNB1
ESR2
FYN
NKX2-5
RSPH1
VCP
CPS1
GADD45A
CBFA2T3
ODAD1
RPE65
LBR
C4A
MTTP
SHBG
DNAAF5
KISS1
TUBB3
CYP19A1
SLC7A7
KCNE1
ARTN
PSMB8
GALC
TYW1
SUFU
MT-CO2
ITGA4
MIR423
LGALS9
SERPINB2
SIN3A
ATF6
ITGA6
CA4
PRAME
SNAI2
TRA-TGC7-1
EDNRB
DLD
MIR133B
INSM1
MIR18A
MIR532
CDK1
IGFBP7
FGB
NPHS1
IL1RAPL2
PENK
SMARCA2
TACR1
NT5E
CLN5
BBS1
FFAR1
ACVR1
CCNA1
ITPR3
BBS2
LTB4R
TNFRSF10D
MMP14
MYL3
RELB
SMARCC2
SREBF1
ABCA3
GSS
PINK1
IL17F
AQP2
PCK1
BCKDHB
MIR452
GJA5
AMACR
PDHA1
HFE-AS1
GATM
RNU4ATAC
CCL22
HDAC4
AQP1
CD99
NR3C2
MIR196A1
CDIN1
WDR19
OCRL
DNAH5
REG3G
PEPD
FLG
SCN3B
LCK
MAP3K1
DNAL1
FCGR3A
SLC6A14
FSCN1
RARS1
PRKG1
BTG1
MIR330
EHMT2
CENPF
ARG1
IGFBP1
SCNN1B
CD22
PKD2
LINC-PINT
PEX12
MYLK
CCR1
AIFM1
MIR19B2
COPA
ADCY10
MAX
CLDN1
PTPN6
BTC
LAMA3
SERPINB1
HABP2
DNAI1
RSPH9
MPST
APOC3
KCNQ2
APAF1
HEXB
MIR106B
CAMP
SGSH
TRAF6
PSCA
TNC
CA9
CYP11A1
MIR31HG
KCNJ8
CISH
PAX8-AS1
STUB1
IRF7
CYP2R1
HTR2A
ZMYND10
CD1A
CCDC65
GSDMD
NCOR1
TRC-GCA24-1
HYDIN
FLNC
EMD
PCDH15
GLUL
TNFRSF4
PTPA
TFAP2A
CR2
CCDC103
MT-ND1
ADAMTSL1
IL4R
VASP
MAG
RASA1
IKBKE
PRKN
SAA2
SDHA
HCN4
IQGAP1
CALM1
LIG1
DUSP1
TRPM4
TLR5
MIR98
BTD
SLC18A2
MFN2
GANAB
DES
BHLHE40
GLI2
CDC25A
SGK1
MLLT6
MAN2B1
MEF2C
IL32
ADORA1
CTAG1B
RIGI
FLI1
VEGFB
OPA3
DCN
HLCS
TCF4
GCH1
DNAH11
TNFRSF8
LEPQTL1
CARD9
LAMB3
RPGRIP1
MIR93
FOLR1
PIM3
CCNO
CASQ2
MIR486-1
ACADS
APLN
TXNIP
KCNMA1
TAP1
AXIN2
PSEN1
GHR
MT-RNR1
PAX8
CACNA1S
TRDN
NPC2
TNFRSF6B
ASL
MDC1
MAP1LC3B
EMSLR
RBM20
GJC1
AZU1
TNFSF11
HNRNPH1
F9
GNAO1
MAP2K4
HSF1
CYP17A1
PPBP
FGF17
IL18BP
FABP1
GYS1
TAB2
CNTNAP2
KRT5
POU5F1
MT-CO3
ALCAM
KLK3
TMPRSS2
CCDC39
CCDC40
CYP3A5
CSK
MAF
MIR200A
DNAAF4
AIF1
HPX
CYP24A1
LINC00339
NTF4
AGR2
SNORD15A
RECK
IGF2R
TYR
TOPBP1
PRMT1
MAPK8IP1
NSD2
ABCD1
GSK3A
MT-ND4
DHCR7
STAT4
A2M
MT-ND6
ATP2A2
ICOS
BDKRB2
CLCA4
DKK3
LRPPRC
NTHL1
MIR455
CASK
XBP1
PPP3CA
CR1
AXL
KAT6B
FCGR1A
AMY2B
GP1BA
CAV2
FES
PRDX2
TFPI
ENTPD1
DNAI2
DNAAF3
SLC19A3
DNAAF2
SLC5A1
LINC00511
BEST1
PFKFB3
LCAT
ACLY
SARS2
CTNND1
TARDBP
GLS
G6PC2
WWOX
SOD3
PLA2G4A
CFHR1
SCN1B
ATF2
ODC1
RPGRIP1L
MMP8
ITGA3
ADRB1
CRKL
FOXE3
TP53BP1
CHIT1
MIR211
ODAD2
DRC1
AGXT
PRKACB
MIR192
NPHS2
SNHG5
PROCR
BTRC
RIPK1
PIK3C3
VDAC1
TLR9
P2RY2
[truncated: 1,221 more rows]
