# Supplementary material for: Astragalin attenuates caerulein-induced acute pancreatitis by targeting the NLRP3 signaling pathway and gut microbiota
Source: Bioresour Bioprocess. 2025 Dec 3;12(1):139. doi: 10.1186/s40643-025-00977-3 (PMC12675899; doi:10.1186/s40643-025-00977-3)
Supplement: Supplementary file 3 — Supplementary Material 3 [file 40643_2025_977_MOESM3_ESM.xlsx]

## Sheet: Sheet1
Table S2: Screening of astragalin targets
AKR1B1
CA2
CA7
CA12
CA4
ACHE
NOX4
ADRA2C
NQO2
RPS6KA3
NMUR2
ADRA2A
PTGS2
CD38
PDE5A
ADORA1
TNF
IL2
XDH
ALOX5
SLC29A1
HSD17B10
TDP1
APEX1
BLM
TOP2A
CTSD
DUSP3
NR1I2
TTR
SLC6A5
THRA
KLF5
GRIA2
CLK4
FFAR4
NFKB1
TRIM24
KDM1A
ESR2
GRIN1
MAOA
ALOX12
CHUK
GLRA1
F13A1
GRK5
HSP90AA1
PSMB1
CSNK2B
GPR17
NTRK3
CAPN1
LDHB
RORB
NR3C2
CDK2
GPBAR1
CHRM1
NFE2L2
QRFPR
PIN1
HDAC2
PIK3R1
CFTR
GLO1
TFPI
CXCR4
METAP2
TLR4
MTOR
PDE11A
NTSR2
FCGRT
C5AR1
DPP9
SCN3A
HIF1A
HDAC5
NR4A1
NOS2
SLC1A2
CACNA1B
AVPR1B
S1PR4
SCD
ABCC1
PRCP
PDE3A
KDM4C
PLAT
TYRO3
PTGER1
GPR6
STAT1
CHRM3
SLC2A1
CBX4
CDC25B
S1PR5
SCN2A
PTPN11
SLC1A1
ZAP70
KCNA5
NAAA
GUSB
SCN4A
ACACA
CDC25C
ADRB1
PTGER2
TBXA2R
RXFP1
CHEK1
PLAU
AOC3
HPGD
MIF
FPR2
CAMKK2
DCUN1D1
HTR2C
FPR1
P2RX4
ERAP1
AKR1C1
BCHE
HCK
FAP
CCNA2
NPR3
MTAP
CA1
F2
PDE4B
FKBP1A
ESR1
MAPK10
PIM1
NUDT9
PPIA
GSTP1
ICAM2
AMY1A
AMY1B
AMY1C
EGFR
BACE1
TREM1
PNP
MAPK1
KDR
HSPA8
CMA1
PYGL
GSR
ANG
MMP3
ALB
APOA2
STS
CDK6
AKT1
CASP3
CFB
DDX6
QPCT
AR
MAPK8
NR1H2
FCAR
CTSS
CYP19A1
PDE4D
CTSV
IMPA1
NOS3
MAOB
HSD17B11
BCAT2
BMP7
ADAM17
CSNK1G2
EPHB4
MAPK14
APCS
PGR
SRC
TGFBR2
LGALS7
LGALS7B
NQO1
SHBG
DUSP6
AZGP1
IGLV2-8
CTSB
DAPK1
DHFR
MTHFD1
TYMP
RHOA
PAH
REN
KIF11
PNPO
AMD1
ISG20
SORD
CASP7
ESRRG
PLA2G10
MMP8
CFD
AMY2A
CRAT
LCK
DPP4
TNK2
MMP13
HSD17B1
BAG1
PPARG
ATOX1
GALK1
REG1A
CBR1
FABP4
F10
ADH5
HMGCR
IGF1R
UCK2
NCS1
CES1
PCK1
SOD2
HSD11B1
HK1
GC
SULT2A1
PDPK1
PLK1
RAC2
CTSK
ALDOA
KYAT1
ELANE
AHCY
TYMS
PPARD
SYK
PRKACA
MAN1B1
DCK
ARHGAP1
ITK
